# Supplementary material for: The Correlation Mechanism between Dominant Bacteria and Primary Metabolites during Fermentation of Red Sour Soup
Source: Foods. 2022 Jan 25;11(3):341. doi: 10.3390/foods11030341 (PMC8833966; doi:10.3390/foods11030341)
Supplement: Supplementary file 1 [file foods-11-00341-s001.zip]

Archive with 1 entries (1 files):
- foods-1539498-supplementary.pdf
